# Supplementary material for: Dogs can discriminate between human baseline and psychological stress condition odours
Source: PLoS One. 2022 Sep 28;17(9):e0274143. doi: 10.1371/journal.pone.0274143 (PMC9518869; doi:10.1371/journal.pone.0274143)
Supplement: S1 Dataset — (XLSX) [file pone.0274143.s001.xlsx]

## Sheet: All Samples
Participant Number	Test Day, Month and Year (date removed for anonmyity)	Remote or In-Person	Physiological Measures Y/N	Gender	Age (range provided for anonymity)	Samples Shown to Dog Y/N	VAS Baseline	VAS MAT	VAS Difference	Baseline HR	MAT HR	HR difference	Baseline BP	MAT BP	BP Difference	Dog Tested	Number of Correct Trials (n/20)	Notes
1	1: 06/2021	Remote	N	F	21-25	Yes	2.014	6.592	4.578	NA	NA	NA	NA	NA	NA	Treo	20
2	2: 07/2021	Remote	N	M	41-45	No	1.004	0.946	-0.058	NA	NA	NA	NA	NA	NA	NA	NA	Participant did not meet stress criteria
3	2: 07/2021	Remote	N	F	21-25	Yes	1.03	10	8.97	NA	NA	NA	NA	NA	NA	Treo	18
4	3: 07/2021	Remote	N	F	41-45	Yes	3.183	6.535	3.352	NA	NA	NA	NA	NA	NA	Treo	20
5	4: 07/2021	Remote	N	F	26-30	No	0.983	1.439	0.456	NA	NA	NA	NA	NA	NA	NA	NA	Participant did not meet stress criteria
6	4: 07/2021	Remote	N	M	31-35	Yes	1.014	6	4.986	NA	NA	NA	NA	NA	NA	Treo	20
7	5: 07/2021	Remote	N	F	21-25	Yes	1.813	8.056	6.243	NA	NA	NA	NA	NA	NA	Treo	20
8	6: 07/2021	Remote	N	F	31-35	Yes	3	7.085	4.085	NA	NA	NA	NA	NA	NA	Fingal	17
9	7: 07/2021	Remote	N	F	21-25	Yes	2	7.507	5.507	NA	NA	NA	NA	NA	NA	Treo	14
10	8: 07/2021	Remote	N	F	36-40	Yes	3.352	8.042	4.69	NA	NA	NA	NA	NA	NA	Fingal	19
11	9: 08/2021	Remote	N	M	31-35	Yes	3.98	7.543	3.563	NA	NA	NA	NA	NA	NA	Treo	20
12	9: 08/2021	Remote	N	F	41-45	Yes	3	6	3	NA	NA	NA	NA	NA	NA	NA	NA	Participant withdrew from task
13	10: 08/2021	Remote	N	M	56-60	Yes	1.836	7.095	5.259	NA	NA	NA	NA	NA	NA	Treo	20
14	11: 08/2021	Remote	Y	F	21-25	Yes	1.423	8.085	6.662	99.39	99.44	0.046	95.41	100.6	5.19	Treo	20
15	12: 08/2021	In-Person	Y	F	26-30	No	6.07	8.732	2.662	100.85	112.65	11.8	100.76	99.49	-1.27	NA	NA	Participant did not meet stress criteria
16	13: 08/2021	In-Person	Y	F	Missing	Yes	0.972	7.085	6.113	94.67	119.92	25.25	92.73	95.92	3.19	Treo	19
17	14: 09/2021	In-Person	Y	M	16-20	No	0	0	0	88.86	92.93	4.07	99.88	103.29	3.41	NA	NA	Participant did not meet stress criteria
18	15: 09/2021	In-Person	Y	F	16-20	Yes	0.873	6.127	5.254	118.51	130.36	11.85	108.03	121.6	13.57	NA	NA	Surplus
19	15: 09/2021	In-Person	Y	F	21-25	Yes	0.789	9.254	8.465	115.58	130.5	14.92	97.87	105.17	7.3	Treo	20
20	16: 09/2021	In-Person	Y	M	31-35	No	0	4.014	4.014	68.13	82.26	14.13	108.86	109.25	0.39	NA	NA	Participant did not meet inclusion criteria (chewing gum)
21	17: 09/2021	In-Person	Y	F	21-25	Yes	0.803	8.155	7.352	76.55	90.83	14.28	127.55	141.66	14.11	Treo	20
22	18: 09/2021	In-Person	Y	M	46-50	No	0.873	1	0.127	70.3	87.65	17.35	121.56	126.3	4.74	NA	NA	Participant did not meet stress criteria
23	19: 09/2021	In-Person	Y	F	16-20	Yes	0.93	3.451	2.521	81.5	113.69	32.19	87.11	95.28	8.17	Treo	NA	Treo unwell - could not focus on task + had accident in testing room.
24	20: 10/2021	In-Person	Y	F	21-25	Yes	1	3	2	87.78	95.5	7.72	121.8	122.24	0.44	Fingal	18	Tested on new apparatus from this session onwards
25	21: 10/2021	In-Person	Y	F	Missing	Yes	1.901	4.972	3.071	89.05	108.97	19.92	98.65	115.43	16.78	Soot	17
26	22: 10/2021	In-Person	Y	F	16-20	Yes	0.831	4.324	3.493	74.11	97.57	23.46	98.56	100.84	2.28	Treo	20	Tested on new apparatus from this session onwards
27	23: 10/2021	In-Person	Y	F	26-30	Yes	0.507	5.69	5.183	76.56	90.77	14.21	109.52	125.21	15.69	Fingal	17
28	23: 10/2021	In-Person	Y	F	21-25	Yes	0.944	8.169	7.225	88.57	105.74	17.17	111.54	125.44	13.9	NA	NA	Surplus
29	24: 10/2021	In-Person	Y	F	16-20	Yes	2.606	5.042	2.436	95.75	100.73	4.98	108.09	116.74	8.65	Soot	19	Tested on new apparatus from this session onwards
30	24: 10/2021	In-Person	Y	M	16-20	Yes	0.958	5.099	4.141	82.69	100.41	17.72	119.3	126.89	7.59	Treo	20
31	25: 10/2021	In-Person	Y	F	46-50	Yes	6.028	10	3.972	97.1	105.53	8.43	164.95	172.34	7.39	Fingal	17
32	26: 10/2021	In-Person	Y	F	21-25	Yes	2.958	6.972	4.014	66.61	81.3	14.69	109.65	119.68	10.03	Soot	15
33	27: 10/2021	In-Person	Y	M	16-20	Yes	1.915	5.986	4.071	82.15	87.5	5.35	124.72	132.05	7.33	Fingal	20
34	27: 10/2021	In-Person	Y	F	16-20	No	2.944	6.014	3.07	82.48	93.89	11.41	117.89	117.8	-0.09	NA	NA
35	28: 11/2021	In-Person	Y	F	16-20	Yes	0.268	6	5.732	77.54	116.64	39.1	99.85	102.14	2.29	Soot	20
36	28: 11/2021	In-Person	Y	F	16-20	Yes	0	8.324	8.324	103.4	110.76	7.36	105.41	108.36	2.95	Fingal	20
37	29: 11/2021	In-Person	Y	F	51-55	Yes	0.93	10	9.07	77.29	82.3	5.01	127.86	144.26	16.4	Fingal	17
38	29: 11/2021	In-Person	Y	M	21-25	No	8.592	9.014	0.422	100.45	100.34	-0.11	99.97	110.23	10.26	NA	NA
39	30: 11/2021	In-Person	Y	F	16-20	Yes	0.944	9.197	8.253	72.14	93.16	21.02	113.11	119.37	6.26	Winnie	17
40	30: 11/2021	In-Person	Y	M	16-20	Yes	0	8.07	8.07	77.91	105.47	27.56	117.17	118.52	1.35	Fingal	19
41	31: 11/2021	In-Person	Y	F	16-20	Yes	2.718	8.014	5.296	86.39	91.97	5.58	101.57	117.26	15.69	Soot	19
42	31: 11/2021	In-Person	Y	F	16-20	No	0	6.028	6.028	101.38	117.18	15.8	94.77	95.22	0.45	NA	NA
43	31: 11/2021	In-Person	Y	F	16-20	Yes	5.014	7.014	2	76.49	96.67	20.18	105.79	111.25	5.46	Treo	19
44	32: 11/2021	In-Person	Y	F	16-20	No	0	4	4	110.19	127.86	17.67	116.39	116.08	-0.31	NA	NA
45	32: 11/2021	In-Person	Y	F	16-20	No	0	3	3	93.63	110.45	16.82	108.78	103.93	-4.85	NA	NA
46	33: 11/2021	In-Person	Y	F	16-20	Yes	6.028	8.803	2.775	95.19	98.94	3.75	108.74	119.28	10.54	Soot	20
47	33: 11/2021	In-Person	Y	F	16-20	No	2.014	7.042	5.028	82.31	91.71	9.4	137.06	134.73	-2.33	NA	NA
48	34: 11/2021	In-Person	Y	F	16-20	Yes	6.507	8.563	2.056	113.33	116.77	3.44	96.31	106.5	10.19	Fingal	18
49	34: 11/2021	In-Person	Y	F	16-20	No	0	2.803	2.803	95.27	90.28	-4.99	105.16	110.36	5.2	NA	NA
50	35: 12/2021	In-Person	Y	F	16-20	Yes	0	4	4	100.33	103.41	3.08	105.05	115.87	10.82	Soot	19
51	35: 12/2021	In-Person	Y	F	16-20	Yes	0.972	4.69	3.718	83.71	97.5	13.79	112.96	128.34	15.38	Treo	20
52	36: 12/2021	In-Person	Y	F	21-25	Yes	1	5.789	4.789	70.57	97.94	27.37	92.66	92.81	0.15	Fingal	18
53	36: 12/2021	In-Person	Y	F	16-20	Yes	0.972	5.535	4.563	91.3	102.29	10.99	107.28	121.63	14.35	Winnie	19	Switched D and T arms
	NB: If multiple particpant's samples were collected on the same day then the "test day" number is the same
KEY
Didn't meet inclusion criteria (food)
Participant withdrew from task
Surplus
Dog unwell
Didn't meet stress criteria

## Sheet: Tested Samples
Count	Participant Number	Test Day, Month and Year (date removed for anonmyity)	Remote or In-Person	Physiological Measures Y/N	Gender	Age (range provided for anonymity)	Samples Shown to Dog Y/N	VAS Baseline	VAS MAT	VAS Difference	Baseline HR	MAT HR	HR difference	Baseline BP	MAT BP	BP Difference	Dog Tested	Correct Phase One (target, blank, blank) Trials (n/10)	Correct Discrimination (target, disractor, blank) Trials (n/20)
1	1	1: 06/2021	Remote	N	F	21-25	Yes	2.014	6.592	4.578	NA	NA	NA	NA	NA	NA	Treo	10	20
2	3	2: 07/2021	Remote	N	F	21-25	Yes	1.03	10	8.97	NA	NA	NA	NA	NA	NA	Treo	10	18
3	4	3: 07/2021	Remote	N	F	41-45	Yes	3.183	6.535	3.352	NA	NA	NA	NA	NA	NA	Treo	10	20
4	6	4: 07/2021	Remote	N	M	31-35	Yes	1.014	6	4.986	NA	NA	NA	NA	NA	NA	Treo	10	20
5	7	5: 07/2021	Remote	N	F	21-25	Yes	1.813	8.056	6.243	NA	NA	NA	NA	NA	NA	Treo	10	20
6	8	6: 07/2021	Remote	N	F	31-35	Yes	3	7.085	4.085	NA	NA	NA	NA	NA	NA	Fingal	10	17
7	9	7: 07/2021	Remote	N	F	21-25	Yes	2	7.507	5.507	NA	NA	NA	NA	NA	NA	Treo	10	14
8	10	8: 07/2021	Remote	N	M	31-35	Yes	3.98	7.543	3.563	NA	NA	NA	NA	NA	NA	Treo	10	20
9	11	9: 08/2021	Remote	N	F	36-40	Yes	3.352	8.042	4.69	NA	NA	NA	NA	NA	NA	Fingal	10	19
10	12	10: 08/2021	Remote	N	M	56-60	Yes	1.836	7.095	5.259	NA	NA	NA	NA	NA	NA	Treo	10	20
11	13	11: 08/2021	In-Person	Y	F	21-25	Yes	1.423	8.085	6.662	99.39	99.44	0.046	95.41	100.6	5.19	Treo	10	20
12	15	13: 08/2021	In-Person	Y	F	Missing	Yes	0.972	7.085	6.113	94.67	119.92	25.25	92.73	95.92	3.19	Treo	10	19
13	17	15: 09/2021	In-Person	Y	F	21-25	Yes	0.789	9.254	8.465	115.58	130.5	14.92	97.87	105.17	7.3	Treo	10	20
14	19	17: 09/2021	In-Person	Y	F	21-25	Yes	0.803	8.155	7.352	76.55	90.83	14.28	127.55	141.66	14.11	Treo	10	20
15	21	20: 10/2021	In-Person	Y	F	21-25	Yes	1	3	2	87.78	95.5	7.72	121.8	122.24	0.44	Fingal	10	18
16	22	21: 10/2021	In-Person	Y	F	Missing	Yes	1.901	4.972	3.071	89.05	108.97	19.92	98.65	115.43	16.78	Soot	9	17
17	23	22: 10/2021	In-Person	Y	F	16-20	Yes	0.831	4.324	3.493	74.11	97.57	23.46	98.56	100.84	2.28	Treo	10	20
18	24	23: 10/2021	In-Person	Y	F	26-30	Yes	0.507	5.69	5.183	76.56	90.77	14.21	109.52	125.21	15.69	Fingal	10	17
19	25	24: 10/2021	In-Person	Y	F	16-20	Yes	2.606	5.042	2.436	95.75	100.73	4.98	108.09	116.74	8.65	Soot	9	19
20	26	24: 10/2021	In-Person	Y	M	16-20	Yes	0.958	5.099	4.141	82.69	100.41	17.72	119.3	126.89	7.59	Treo	10	20
21	27	25: 10/2021	In-Person	Y	F	46-50	Yes	6.028	10	3.972	97.1	105.53	8.43	164.95	172.34	7.39	Fingal	10	17
22	28	26: 10/2021	In-Person	Y	F	21-25	Yes	2.958	6.972	4.014	66.61	81.3	14.69	109.65	119.68	10.03	Soot	10	15
23	29	27: 10/2021	In-Person	Y	M	16-20	Yes	1.915	5.986	4.071	82.15	87.5	5.35	124.72	132.05	7.33	Fingal	10	20
24	31	28: 11/2021	In-Person	Y	F	16-20	Yes	0.268	6	5.732	77.54	116.64	39.1	99.85	102.14	2.29	Soot	10	20
25	32	28: 11/2021	In-Person	Y	F	16-20	Yes	0	8.324	8.324	103.4	110.76	7.36	105.41	108.36	2.95	Fingal	10	20
26	33	29: 11/2021	In-Person	Y	F	51-55	Yes	0.93	10	9.07	77.29	82.3	5.01	127.86	144.26	16.4	Fingal	10	17
27	35	30: 11/2021	In-Person	Y	F	16-20	Yes	0.944	9.197	8.253	72.14	93.16	21.02	113.11	119.37	6.26	Winnie	9	17
28	36	30: 11/2021	In-Person	Y	M	16-20	Yes	0	8.07	8.07	77.91	105.47	27.56	117.17	118.52	1.35	Fingal	10	19
29	37	31: 11/2021	In-Person	Y	F	16-20	Yes	2.718	8.014	5.296	86.39	91.97	5.58	101.57	117.26	15.69	Soot	10	19
30	39	31: 11/2021	In-Person	Y	F	16-20	Yes	5.014	7.014	2	76.49	96.67	20.18	105.79	111.25	5.46	Treo	10	19
31	42	33: 11/2021	In-Person	Y	F	16-20	Yes	6.028	8.803	2.775	95.19	98.94	3.75	108.74	119.28	10.54	Soot	10	20
32	44	34: 11/2021	In-Person	Y	F	16-20	Yes	6.507	8.563	2.056	113.33	116.77	3.44	96.31	106.5	10.19	Fingal	10	18
33	46	35: 12/2021	In-Person	Y	F	16-20	Yes	0	4	4	100.33	103.41	3.08	105.05	115.87	10.82	Soot	9	19
34	47	35: 12/2021	In-Person	Y	F	16-20	Yes	0.972	4.69	3.718	83.71	97.5	13.79	112.96	128.34	15.38	Treo	10	20
35	48	36: 12/2021	In-Person	Y	F	21-25	Yes	1	5.789	4.789	70.57	97.94	27.37	92.66	92.81	0.15	Fingal	10	18
36	49	36: 12/2021	In-Person	Y	F	16-20	Yes	0.972	5.535	4.563	91.3	102.29	10.99	107.28	121.63	14.35	Winnie	9	19

## Sheet: Test Performance Inc. Phase One
Dog Name	Participant #	Session	Training Trial (target, blank, blank) Score Out of 10	Discrimination Trial (target, discriminator, blank) Score Out of 20
						=original apparatus
						= new apparatus or switched D and T arms
Treo	1	1	10	20
Treo	3	2	10	18
Treo	4	3	10	20
Treo	6	4	10	20
Treo	7	5	10	20
Treo	9	6	10	14
Treo	10	7	10	20
Treo	12	8	10	20
Treo	13	9	10	20
Treo	15	10	10	19
Treo	17	11	10	20
Treo	19	12	10	20
Treo	23	13	10	20
Treo	26	14	10	20
Treo	39	15	10	19
Treo	47	16	10	20
Fingal	8	1	10	17
Fingal	11	2	10	19
Fingal	21	3	10	18
Fingal	24	4	10	17
Fingal	27	5	10	20
Fingal	29	6	10	20
Fingal	32	7	10	20
Fingal	33	8	10	17
Fingal	36	9	10	19
Fingal	44	10	10	18
Fingal	48	11	10	17
Soot	22	1	9	17
Soot	25	2	9	19
Soot	28	3	10	15
Soot	31	4	10	20
Soot	37	5	10	19
Soot	42	6	10	20
Soot	46	7	9	19
Winnie	35	1	9	17
Winnie	49	2	9	19
